# Supplementary material for: Impact of Oropharyngeal Administration of Colostrum in Preterm Newborns’ Oral Microbiome
Source: Nutrients. 2021 Nov 24;13(12):4224. doi: 10.3390/nu13124224 (PMC8703686; doi:10.3390/nu13124224)
Supplement: Supplementary file 1 [file nutrients-13-04224-s001.zip]

Archive with 1 entries (1 files):
- nutrients-1398483-supplementary.pdf
